# Supplementary material for: The ALGOVUE Clinical Trial: Effects of the Daily Consumption of Eggs Enriched with Lutein and Docosahexaenoic Acid on Plasma Composition and Macular Pigment Optical Density
Source: Nutrients. 2021 Sep 24;13(10):3347. doi: 10.3390/nu13103347 (PMC8541434; doi:10.3390/nu13103347)
Supplement: Supplementary file 1 [file nutrients-13-03347-s001.zip]

Archive with 1 entries (1 files):
- nutrients-1332365-supplementary.pdf
